# Supplementary material for: Identification of the Virulence Landscape Essential for Entamoeba histolytica Invasion of the Human Colon
Source: PLoS Pathog. 2013 Dec 19;9(12):e1003824. doi: 10.1371/journal.ppat.1003824 (PMC3868522; doi:10.1371/journal.ppat.1003824)
Supplement: Table S1 — Genes showing modulated expression in HM1:IMSS after contact with Krebs media compared to axenic culture growth. FC: Fold Change; BF: Bonferroni adjusted p value≤0.05. (XLSX) [file ppat.1003824.s003.xlsx]

## Sheet: Feuil1
Table S1. Genes up- and down-regulated in HM1:IMSS after contact with Krebs media compared to axenic culture growth
Gene ID	Description	FC	Bonferroni
Adhesion-surface molecules
EHI_158220	trans-sialydase putative	3.94428	0.0328748
Amino-acids metabolism
EHI_160930	cysteine synthase A	5.1217	0.00576261
EHI_136380	cysteine desulfurase	3.30342	0.020467
Sub-cellular trafficking
EHI_052740	dynamin-like protein	3.80611	0.00255234
Oxidoreduction activities
EHI_138480	iron-sulfur flavoprotein	3.39487	0.00267434
EHI_084260	peroxiredoxin	2.94773	0.0125349
Carbohydrate metabolism
EHI_107560	aldose reductase	6.08425	0.00658622
EHI_088020	alcohol dehydrogenase	3.2893	0.000467365
Other
EHI_169670	hypothetical protein	3.37055	0.0130132
EHI_009500	hypothetical protein	4.162	0.0315868
EHI_111550	hypothetical protein	2.10373	0.0436341
Gene ID	Description	FC	Bonferroni
Adhesion-surface molecules
EHI_186470	surface antigen ariel1	0.317557	0.0184181
EHI_080200	surface antigen ariel1	0.102824	0.0233248
