# Supplementary material for: Identification of the Virulence Landscape Essential for Entamoeba histolytica Invasion of the Human Colon
Source: PLoS Pathog. 2013 Dec 19;9(12):e1003824. doi: 10.1371/journal.ppat.1003824 (PMC3868522; doi:10.1371/journal.ppat.1003824)
Supplement: Table S2 — Genes showing modulated expression in Rahman after contact with Krebs media compared to axenic culture growth. FC: Fold Change; BF: Bonferroni adjusted p value≤0.05. (XLS) [file ppat.1003824.s004.xls]

## Sheet: 0.5<>2
Table S2. Genes up- and down-regulated in Rahman after contact with Krebs media compared to axenic culture growth
Gene ID	Description	FC	Bonferroni
Adhesion-surface molecules
EHI_158220	Trans sialydase putative	5.59692	0.000117718
Protein synthesis and maturation
EHI_148320	40S ribosomal protein S3	2.51866	0.0165606
EHI_138770	60S acidic ribosomal protein P2	4.19951	0.000227969
EHI_179980	60S acidic ribosomal protein P2	4.79044	0.00115092
EHI_186830	60S acidic ribosomal protein P2	3.03416	0.0226067
EHI_135790	60S ribosomal protein L10a	2.75257	0.00257653
EHI_181560	60S ribosomal protein L13	2.31879	0.00576947
EHI_006860	60S ribosomal protein L5	5.82831	3.36969e-05
EHI_074800	ribosomal protein S25	2.43512	0.00473207
EHI_079880	RNA recognition motif domain containing protein	2.69143	0.0282189
EHI_045120	transitional endoplasmic reticulum ATPase	2.85962	0.00671127
Stress
EHI_001400	RAD23 protein	5.20629	0.00113164
EHI_147700	ubiquitin-conjugating enzyme family protein	2.25499	0.047921
DNA-RNA regulation
EHI_102170	elongation factor 1-alpha 1	2.63181	0.0122361
EHI_189490	elongation factor 2	2.62232	0.0498889
Cell signalling
EHI_040310	Rab family GTPase	2.05038	0.0156442
EHI_087390	Rho family GTPase	2.09488	0.0334624
EHI_153150	RhoGAP domain containing protein	2.18358	0.00684561
Nucleic acids metabolism
EHI_050550	guanine nucleotide-binding protein	3.25659	0.00228272
EHI_110400	guanine nucleotide-binding protein	2.56995	0.0412394
EHI_047750	Nucleotide-binding protein	2.61744	0.0260732
Aminoacids metabolism
EHI_136380	cysteine desulfurase	3.75038	0.00242279
EHI_168240	cysteine proteinase	3.56309	0.00234919
EHI_160930	cysteine synthase A	10.6729	1.37956e-06
EHI_171750	cysteine synthase A	7.28335	0.000582908
Subcellular trafficking
EHI_023600	adaptor protein (AP) family protein	8.05719	0.000482523
EHI_194400	SNF7 family protein	2.17746	0.0306014
EHI_008470	vacuolar sorting protein 26	2.373	0.0147336
Oxidoreduction
EHI_049620	Fe-S cluster assembly protein NifU	2.68522	0.0390897
EHI_159640	iron hydrogenase	2.88257	0.0143242
EHI_197340	sulfotransferase	3.99273	0.00119561
Proteolysis
EHI_194070	26S protease regulatory subunit S10B	2.83352	0.00101407
EHI_187600	26S protease regulatory subunit	2.42238	0.0229476
EHI_185410	26S protease regulatory subunit	2.60405	0.0378428
EHI_164750	26S proteasome non-ATPase regulatory subunit 14	2.67851	0.0200709
EHI_148040	proteasome subunit beta type 7-B precursor	1.99761	0.0179016
EHI_159610	CP-A3	4.56938	0.0106475
Carbohydrate metabolism
EHI_198760	alcohol dehydrogenase 3	2.24126	0.0329435
EHI_088020	alcohol dehydrogenase	3.37594	0.0249968
EHI_107560	aldose reductase	6.47499	0.000563026
EHI_023360	alpha-amylase family protein	2.28389	0.0223495
EHI_131880	acyl-coA synthetase	2.22528	0.0211643
Lipid metabolism
EHI_054190	lipase	2.58827	0.00426277
EHI_023470	Oxysterol binding protein	3.35767	0.000165494
Cytoskeleton
EHI_159150	actin	4.87093	0.000524729
EHI_163750	actin	3.82183	0.000957304
EHI_107290	actin	4.67257	0.0353119
EHI_083590	coronin	2.71911	0.0018516
EHI_052740	dynamin-like protein	3.23771	0.00299779
Other
EHI_025450	LIM zinc finger domain containing protein	2.53448	0.0449656
EHI_067910	competence protein ComEC	3.58844	0.00357718
EHI_082540	hypothetical protein	6.83184	0.000152014
EHI_193820	hypothetical protein	7.62231	0.0001714
EHI_092490	hypothetical protein	2.72073	0.00160585
EHI_120600	hypothetical protein	3.16608	0.00166737
EHI_031640	hypothetical protein	2.79592	0.00330314
EHI_016130	hypothetical protein	2.48916	0.00400137
EHI_148960	hypothetical protein	2.43281	0.00404384
EHI_049340	hypothetical protein	2.81203	0.00457917
EHI_003260	hypothetical protein	9.44215	0.00537729
EHI_009500	hypothetical protein	3.55569	0.0108396
EHI_165160	hypothetical protein	2.25103	0.0133629
EHI_156370	hypothetical protein	2.28957	0.0254228
EHI_009900	hypothetical protein	4.41819	0.0278026
EHI_098750	hypothetical protein	2.17122	0.0308256
EHI_065340	hypothetical protein	2.19356	0.0361071
EHI_172160	hypothetical protein	2.07026	0.0366901
EHI_140740	hypothetical protein	2.25766	0.0462295
EHI_167710	hypothetical protein, conserved	3.19646	0.00466029
EHI_142370	hypothetical protein, conserved	2.23342	0.0102065
EHI_155700	hypothetical protein, conserved	3.13617	0.0380703
Gene ID	Description	FC	Bonferroni
Cell surface molecules
EHI_186470	surface antigen ariel1	0.167016	0.000151268
EHI_172850	surface antigen ariel1	0.187743	0.0081359
Protein synthesis
EHI_038620	40S ribosomal protein S16	0.446392	0.0052147
EHI_026410	40S ribosomal protein S20	0.340394	0.013539
EHI_050130	60S ribosomal protein L14	0.410048	0.00262591
EHI_185580	60S ribosomal protein L14	0.406807	0.00618151
EHI_185580	60S ribosomal protein L14	0.355984	0.0168201
EHI_068200	60S ribosomal protein L31	0.382773	0.00362599
EHI_189940	60S ribosomal protein L34	0.384173	0.00170676
EHI_164870	60S ribosomal protein L34	0.397404	0.00748412
EHI_167050	60S ribosomal protein L34	0.391631	0.0204744
EHI_008650	60S ribosomal protein L37a	0.342307	0.0139991
EHI_023840	60S ribosomal protein L38	0.419029	0.0282349
EHI_009810	ribosomal protein S17	0.283689	0.00194054
EHI_037130	ribosomal protein S17	0.297382	0.00551196
EHI_148820	ribosomal protein S24	0.380998	0.00330048
EHI_146560	ribosomal protein S24	0.401112	0.00614945
Stress
DNA-RNA regulation
EHI_135080	histone H3	0.343788	0.0163159
EHI_186480	translation initiation factor eIF-5A	0.276703	0.0087784
EHI_151810	translation initiation factor eIF-5A	0.30547	0.0247868
Cell signalling
EHI_177620	calcium binding family protein	0.240793	2.54884e-05
EHI_148890	calcium binding family protein	0.419624	0.0318943
EHI_141840	calmodulin	0.319177	0.00084311
EHI_148890	calmodulin	0.279737	0.00113061
EHI_023500	calmodulin	0.412884	0.0338688
EHI_024680	Rab family GTPase	0.484381	0.0398128
EHI_137700	Ras family GTPase	0.271213	0.000122364
EHI_137700	Ras family GTPase	0.28791	0.000524129
EHI_049030	ras-like protein 3 precursor	0.483666	0.012571
EHI_137720	ADP-ribosylation factor 1	0.342313	0.0128841
Subcellular trafficking
EHI_200720	signal peptidase complex subunit	0.384848	0.00268101
EHI_009940	clathrin adaptor complex small chain	0.35288	0.00333267
Oxidoreduction
EHI_198670	ferredoxin	0.188427	0.0146
EHI_060860	D-3-phosphoglycerate dehydrogenase	0.36075	0.0174719
Proteolysis
EHI_169350	nonpathogenic pore-forming peptide precursor	0.168212	0.000681056
EHI_175020	peptidase	0.460215	0.0420183
EHI_194540	pore-forming peptide ameobapore B precursor	0.493837	0.0450027
Lipid metabolism
EHI_105060	geranylgeranyl pyrophosphate synthase	0.392045	0.0373247
Cytoskeleton
EHI_186840	actin-binding protein, cofilin/tropomyosin family	0.312455	0.0115674
EHI_174910	ARP2/3 complex 21 kDa subunit	0.373919	0.00118326
Other
EHI_134640	acetyltransferase	0.425623	0.00557201
EHI_004170	LIM zinc finger domain containing protein	0.414884	0.0270294
EHI_030800	LIM zinc finger domain containing protein	0.363073	0.0400288
EHI_010030	hypothetical protein	0.29903	0.000162728
EHI_189930	hypothetical protein	0.361627	0.000485008
EHI_092110	hypothetical protein	0.246958	0.000540386
EHI_199720	hypothetical protein	0.27174	0.000565514
EHI_148240	hypothetical protein	0.247647	0.00119045
EHI_038140	hypothetical protein	0.391483	0.00197388
EHI_099340	hypothetical protein	0.432712	0.00470582
EHI_188850	hypothetical protein	0.434032	0.00875987
EHI_152780	hypothetical protein	0.417361	0.0120515
EHI_106800	hypothetical protein	0.453213	0.0123401
EHI_040370	hypothetical protein	0.447113	0.0141152
EHI_081630	hypothetical protein	0.419341	0.0160611
EHI_136350	hypothetical protein	0.345249	0.0173802
EHI_158130	hypothetical protein	0.48987	0.0205677
EHI_196950	hypothetical protein	0.418188	0.0208752
EHI_069350	hypothetical protein	0.432513	0.0214719
EHI_107930	hypothetical protein	0.466355	0.0248794
EHI_006840	hypothetical protein	0.509837	0.0254313
EHI_068570	hypothetical protein	0.373508	0.0270828
EHI_058920	hypothetical protein	0.399228	0.0275998
EHI_152520	hypothetical protein	0.47837	0.0328083
EHI_122850	hypothetical protein	0.443632	0.0330871
EHI_194240	hypothetical protein	0.44476	0.0344542
EHI_183200	hypothetical protein	0.516108	0.0383189
EHI_125720	hypothetical protein	0.46249	0.0428942
EHI_081660	hypothetical protein	0.374892	0.0490793
EHI_023070	hypothetical protein, conserved	0.408621	0.00819706
EHI_178560	hypothetical protein, conserved	0.500187	0.0340575
EHI_021360	hypothetical protein, conserved	0.244238	0.0380336
EHI_096790	hypothetical protein, conserved	0.482537	0.0433622
EHI_085050	hypothetical protein	0.412538	0.00460684
