# Supplementary material for: Identification of the Virulence Landscape Essential for Entamoeba histolytica Invasion of the Human Colon
Source: PLoS Pathog. 2013 Dec 19;9(12):e1003824. doi: 10.1371/journal.ppat.1003824 (PMC3868522; doi:10.1371/journal.ppat.1003824)
Supplement: Table S3 — Genes showing modulated expression in HM1:IMSS compared to Rahman under axenic culture growth. FC: Fold Change; BF: Bonferroni adjusted p value≤0.05. (XLS) [file ppat.1003824.s005.xls]

## Sheet: 0.5<>2
Table S3. Genes up- and down-regulated in HM1:IMSS compared to Rahman under axenic culture growth
Gene ID	Description	FC	Bonferroni
Adhesion-surface molecules
EHI_035690	LGL-1	5.4	3.4e-28
EHI_098210	KERP1	3.04	4.7e-17
EHI_148790	LGL-5	21.39	8.5e-29
EHI_015120	leucine rich repeat protein, BspA family	2.12	2.7e-06
EHI_004340	serine-threonine-isoleucine rich protein	8.51	3.7e-32
EHI_012330	serine-threonine-isoleucine rich protein	3.61	2.1e-23
EHI_025700	serine-threonine-isoleucine rich protein	9.64	5.3e-38
EHI_004340	serine-threonine-isoleucine rich protein	2.25	5.5e-13
Translation-Protein Maturation
EHI_177660	isoleucyl-tRNA synthetase	2.26	5.7e-09
Stress
EHI_021780	heat shock protein 70	2.61	2.2e-15
EHI_133950	heat shock protein 70	3.12	1.3e-07
EHI_150770	heat shock protein 70	5.16	2.4e-27
EHI_072140	heat shock protein 101	3.78	2.4e-14
DNA-RNA regulation
EHI_177560	RNA recognition protein	2.45	3.2e-16
EHI_141830	RNA modification enzymes, MiaB-family	4	6.8e-26
Cell signalling
EHI_138750	tyrosine kinase	2.25	1.7e-18
EHI_073660	tyrosine kinase	2.05	5.4e-17
EHI_117470	calmodulin	7.16	6.9e-28
EHI_119910	lipid phosphate phosphatase	2.94	3.5e-16
EHI_141840	calmodulin	6.22	5.1e-21
EHI_177520	Rab family GTPase	2	1.4e-14
EHI_198330	Ras family GTPase	3.05	4.4e-09
EHI_146500	Rho GTPase activating protein	2.01	6e-06
EHI_012490	ARF GTPase activating protein	2.63	0.013
EHI_177620	calcium binding family protein	2.08	3.4e-13
EHI_120900	CaBP1	3.02	1.9e-11
EHI_176700	AIG1	2.45	2e-16
Nucleic acid metabolism
EHI_177540	thymidine kinase	2.23	4.7e-24
Oxydoreduction activities
EHI_138480	iron-sulfur flavoprotein	2.26	8.7e-15
EHI_024230	cysteine synthase A	2.87	9e-13
EHI_198770	ADP-ribosylglycohydrolase	3.11	1.2e-10
Proteolysis
EHI_008380	MP1-1	2.17	1.2e-18
EHI_168240	CP-A5	3.62	5.6e-10
EHI_179600	CP-C1A-peptidase domaine	22.73	1.3e-23
Carbohydrate metabolism
EHI_000730	pyrophosphate-dependent phosphofructokinase	2.39	1e-12
EHI_098570	fructose-1,6-bisphosphate aldolase	2.08	2.6e-08
EHI_118440	beta-amylase	2.63	5.4e-12
EHI_192590	beta-amylase	25.08	1.2e-33
EHI_039190	aldose reductase	3.72	4.4e-20
EHI_107560	aldose reductase	3.31	4.8e-18
EHI_157010	aldose reductase	2.58	8.8e-13
EHI_023110	NADP-dependent alcohol dehydrogenase	2.43	2.1e-17
EHI_088020	alcohol dehydrogenase	2.95	2.3e-18
EHI_160670	alcohol dehydrogenase	3.33	7.3e-17
Lipid metabolism
EHI_105060	geranylgeranyl pyrophosphate synthase	2.17	3.9e-06
EHI_028880	geranylgeranyl pyrophosphate synthetase	2.11	5.5e-15
Cytoskeleton
EHI_048630	actin	2.24	5.4e-20
EHI_158570	actobindin	2.19	3.2e-08
Other
EHI_163260	copine	2.05	3.5e-19
EHI_188600	dentin sialophospho protein precursor	2.51	0.0008
EHI_069060	LIM zinc finger domain containing protein	2.04	1.2e-06
EHI_039590	hypothetical protein	3.1	2.5e-20
EHI_062960	hypothetical protein	2.45	3.7e-06
EHI_069450	hypothetical protein	2.17	3.1e-07
EHI_070680	hypothetical protein	2.48	1.2e-08
EHI_092110	hypothetical protein	4.55	0.013
EHI_105210	hypothetical protein	2.47	8.5e-21
EHI_142740	hypothetical protein	2.02	1.6e-15
EHI_154690	hypothetical protein	4.34	1.3e-25
EHI_165280	hypothetical protein	3.86	4.4e-24
EHI_166360	hypothetical protein	6.39	4.9e-28
EHI_177640	hypothetical protein	2.47	6.2e-13
EHI_197520	hypothetical protein	2.21	2.2e-05
EHI_199660	hypothetical protein	2.48	1.2e-09
EHI_093740	hypothetical protein	2.14	1.5e-12
EHI_109920	hypothetical protein	2.09	2.4e-07
EHI_173500	hypothetical protein	2.35	3.5e-06
EHI_037160	hypothetical protein	2.64	7.2e-14
EHI_067090	hypothetical protein	2.38	2.1e-18
EHI_013240	hypothetical protein	2.86	6.5e-21
EHI_030750	hypothetical protein	2.04	2.2e-11
EHI_089460	hypothetical protein	2.31	1.1e-15
EHI_047630	hypothetical protein	4.67	7.1e-08
EHI_143430	hypothetical protein	2.76	2.3e-23
EHI_196510	hypothetical protein	2.26	4.7e-18
EHI_187800	hypothetical protein	2.32	1.2e-10
EHI_193790	hypothetical protein	2.13	1.3e-17
EHI_121060	hypothetical protein	2.75	4.7e-17
EHI_142670	hypothetical protein	3.17	5.4e-20
EHI_198970	hypothetical protein	2.84	4.2e-11
EHI_087740	hypothetical protein	2.77	1.8e-18
Gene ID	Description	FC	Bonferroni
Adhesion-surface molecules
EHI_131360	surface antigen ariel1	0.246	4e-08
EHI_172850	surface antigen ariel1	0.341	4.4e-05
EHI_186470	surface antigen ariel1	0.349	4.9e-05
Translation-Protein Maturation
EHI_151810	translation initiation factor eIF-5A	0.448	9.1e-09
EHI_044550	Ribosomal protein S30	0.449	0.015
EHI_044830	ribosomal protein L39	0.406	1.2e-10
EHI_038860	40S ribosomal protein S28	0.388	1.4e-09
EHI_044590	40S ribosomal protein S5	0.489	1.3e-07
EHI_001990	alpha-1,3-mannosyltransferase ALG2	0.277	3.4e-27
EHI_162230	alpha-1,3-mannosyltransferase ALG2	0.341	7.5e-26
DNA-RNA regulation
EHI_086540	replication factor C subunit 4	0.445	7.8e-19
Signalling
EHI_162340	serine/threonine protein kinase	0.264	2.8e-18
EHI_025360	14-3-3 protein 1	0.423	5.2e-17
EHI_189960	ADP-ribosylation factor 1	0.234	2.4e-11
EHI_073480	ADP-ribosylation factor	0.458	2.1e-09
Oxidoreductase activities
EHI_062790	thioredoxin	0.45	0.008
EHI_153060	acyl-CoA synthetase	0.255	7.7e-16
EHI_153410	nitroreductase family protein	0.45	2.7e-19
Proteolysis
EHI_159610	CP-A3	0.036	2.1e-30
EHI_151400	CP-A8	0.456	1.9e-20
EHI_169350	nonpathogenic pore-forming peptide	0.33	2.8e-08
EHI_199110	lysozyme	0.47	5.8e-13
Lipid metabolism
EHI_025400	START domain containing protein	0.442	2.9e-19
EHI_035750	lecithin:cholesterol acyltransferase	0.41	4.2e-17
EHI_065250	Lecithin:cholesterol acyltransferase	0.058	3.5e-31
EHI_079060	1-O-acylceramide synthase precursor	0.254	4e-22
EHI_099180	lecithin:cholesterol acyltransferase	0.14	8e-29
Cytoskeleton
EHI_083590	coronin	0.378	1.3e-08
EHI_172960	ARP2/3 complex 21 kDa subunit	0.058	9.7e-18
EHI_091250	ARP2/3 complex 34 kda subunit	0.075	4.4e-16
EHI_090250	formin homology 2 protein	0.134	4.4e-12
Other
EHI_121490	WD repeat protein	0.407	1.8e-13
EHI_031640	hypothetical protein	0.332	3.4e-19
EHI_086380	hypothetical protein	0.352	1.5e-16
EHI_086570	hypothetical protein	0.424	6.4e-16
EHI_091350	hypothetical protein	0.479	4.2e-10
EHI_113950	hypothetical protein	0.423	9.9e-09
EHI_168840	hypothetical protein	0.422	7.5e-09
EHI_014170	hypothetical protein	0.411	2e-18
EHI_169670	hypothetical protein	0.47	8.4e-11
EHI_025330	hypothetical protein	0.414	1.1e-16
EHI_079980	hypothetical protein	0.438	2.4e-12
EHI_110990	hypothetical protein	0.411	8.6e-14
EHI_117580	hypothetical protein	0.349	2e-19
EHI_124550	hypothetical protein	0.383	4.8e-14
EHI_139020	hypothetical protein	0.452	3e-10
EHI_183200	hypothetical protein	0.437	5.4e-13
EHI_004820	hypothetical protein	0.469	2.7e-06
EHI_075310	hypothetical protein	0.444	2.4e-15
654.t00005	hypothetical protein	0.473	0.0012
EHI_154580	hypothetical protein	0.465	0.0023
EHI_163860	hypothetical protein	0.456	2e-05
EHI_173630	hypothetical protein	0.444	1e-08
EHI_001180	hypothetical protein	0.387	7.9e-11
EHI_021490	hypothetical protein	0.428	3.4e-06
EHI_010030	hypothetical protein	0.433	8.6e-09
EHI_136350	hypothetical protein	0.399	1.6e-18
EHI_162220	hypothetical protein	0.253	7.9e-27
EHI_123230	hypothetical protein	0.337	1.8e-16
