# Supplementary material for: Identification of the Virulence Landscape Essential for Entamoeba histolytica Invasion of the Human Colon
Source: PLoS Pathog. 2013 Dec 19;9(12):e1003824. doi: 10.1371/journal.ppat.1003824 (PMC3868522; doi:10.1371/journal.ppat.1003824)
Supplement: Table S4 — Genes showing modulated expression in HM1:IMSS after contact with human colon explant compared to axenic culture growth. FC: Fold Change; BF: Bonferroni adjusted p value≤0.05. (XLS) [file ppat.1003824.s006.xls]

## Sheet: 0.5<>2
Table S4. Genes up- and down-regulated in HM1:IMSS after contact with human colon explant compared to axenic culture growth
Gene ID	Description	FC	Bonferroni
Adhesion-surface molecules
EHI_098440	Fibrinogen binding protein	2.35	1.4e-11
EHI_183000	Igl2	7.57	1.5e-28
Stress
EHI_083410	ubiquitin	2.19	1.1e-07
DNA-RNA regulation
EHI_008130	Myb family, SHAQKYF	2.85	3.9e-13
EHI_053000	myb-like DNA-binding protein	2.2	1.8e-09
EHI_053170	RNA-binding protein	5.04	8.6e-12
EHI_178520	regulator of nonsense transcripts	8.27	2.2e-18
EHI_070810	regulator of nonsense transcripts	9.07	1.6e-25
EHI_110840	regulator of nonsense transcripts	4.73	6.8e-24
EHI_148970	regulator of nonsense transcripts	3.68	3.2e-21
EHI_193520	regulator of nonsense transcripts	2.56	1.2e-11
EHI_125910	double-strand break repair protein MRE11	2.17	0.0053
EHI_131080	DEAD/DEAH box helicase	2.45	3.1e-13
Cell signalling
EHI_012220	protein kinase domain containing protein	2.73	8.4e-23
EHI_039850	Rho guanine nucleotide exchange factor	2.19	7.1e-06
EHI_056420	protein phosphatase	2.12	1.9e-12
EHI_109570	serine/threonine- protein phosphatase	2.12	2.6e-06
EHI_136200	ser/thr protein phosphatase	2.01	7.4e-10
EHI_164910	serine/threonine protein kinase	2.87	7.5e-21
EHI_119910	lipid phosphate phosphatase	2.24	2.5e-11
EHI_058520	Ras family GTPase	2.73	0.014
EHI_121830	cyclin family protein	2.12	6.1e-19
Subcellular trafficking
EHI_073420	Dopey domain protein	2.95	4.2e-17
Oxidoreduction activities
EHI_024230	cysteine synthase A	2.28	1.9e-08
EHI_049620	Fe-S cluster assembly protein NifU	2.29	9.5e-07
EHI_197340	sulfotransferase	2.46	1.7e-07
EHI_004920	S-adenosylmethionine synthetase	2.03	9.7e-05
Proteolysis
EHI_039610	CP-A7	2.3	0.0039
EHI_010850	cysteine proteinase, putative	2.08	0.02
Carbohydrate metabolism
EHI_039190	aldose reductase	2.26	8.3e-12
EHI_152880	alpha-amylase	2.04	1.8e-14
EHI_192050	UDP-glucose 4-epimerase	3.07	3.5e-14
EHI_157010	aldose reductase	2.04	1.7e-08
Lipid metabolism
EHI_079300	long-chain-fatty-acid--CoA ligase	5.65	5.8e-21
EHI_009370	fatty acid elongase	2.01	7.2e-13
Cytoskeleton
EHI_067950	rodhanase-like protein	3.39	1.8e-23
Other
EHI_067910	competence protein ComEC	2.93	1.8e-09
EHI_019860	hypothetical protein	6.2	3.8e-20
EHI_006040	hypothetical protein	2.73	7.1e-14
EHI_008420	hypothetical protein	2.13	2.6e-11
EHI_023330	hypothetical protein	6.35	6.9e-27
EHI_038300	hypothetical protein	2.25	1.6e-11
EHI_040340	hypothetical protein	2.3	1.2e-15
EHI_056680	hypothetical protein	2.36	2.8e-14
EHI_065710	hypothetical protein	2.73	3.6e-20
EHI_082540	hypothetical protein	2.58	1.5e-10
EHI_124550	hypothetical protein	2.27	1.8e-11
EHI_138060	hypothetical protein	2.19	3.1e-15
EHI_159760	hypothetical protein	2.34	6.6e-21
EHI_161870	hypothetical protein	2.7	5.5e-13
EHI_183410	hypothetical protein	2.28	1.7e-16
EHI_184560	hypothetical protein	2.31	1e-08
EHI_009900	hypothetical protein	2.34	2.4e-09
EHI_148870	hypothetical protein	2.04	1.9e-06
EHI_006885	hypothetical protein	3.56	3.7e-17
EHI_012700	hypothetical protein	2.31	1.6e-07
EHI_059870	hypothetical protein	2.06	6e-10
EHI_080910	hypothetical protein	2.75	0.00018
EHI_095320	hypothetical protein	2.94	0.015
EHI_144710	hypothetical protein	2.61	0.049
EHI_068480	hypothetical protein	2.23	6.7e-09
EHI_000250	hypothetical protein	2.68	0.00059
EHI_146990	hypothetical protein	2.3	1.5e-13
Gene ID	Description	FC	Bonferroni
Adhesion-surface molecules
EHI_058330	galactose-inhibitable lectin	0.48	1.2e-06
EHI_148790	LGL-5	0.46	1.5e-05
Translation-Protein Maturation
EHI_044610	ribosome biogenesis protein NEP1	0.48	1.3e-11
EHI_105060	geranylgeranyl pyrophosphate synthase	0.47	9.2e-06
EHI_164460	leucine-rich repeat containing protein	0.47	2.3e-18
EHI_177560	RNA recognition protein	0.44	7.4e-15
Stress
EHI_163480	90 kDa heat shock protein, putative	0.47	3.1e-11
EHI_102270	heat shock protein 90	0.46	1.5e-15
DNA-RNA regulation
EHI_146390	elongation factor 1 beta	0.46	1e-08
Cell signalling
EHI_117470	calmodulin	0.46	6.6e-11
EHI_141840	calmodulin	0.28	1.7e-14
EHI_010020	calmodulin	0.49	0.037
EHI_120360	grainin	0.49	2.2e-15
EHI_053040	protein kinase	0.45	0.00012
Nucleic acid metabolism
EHI_104360	nucleoside diphosphate kinase	0.45	6.7e-12
Amino-acids metabolism
EHI_150390	aspartate ammonia-lyase	0.41	2.5e-20
EHI_200080	purine nucleoside phosphorylase	0.35	2.1e-22
EHI_060860	D-3-phosphoglycerate dehydrogenase	0.5	1.6e-15
EHI_092390	threonine dehydratase	0.45	2.6e-09
EHI_126080	threonine dehydratase	0.44	1.9e-09
EHI_057550	methionine gamma-lyase	0.36	1.8e-05
EHI_144610	methionine gamma-lyase	0.44	2.5e-06
Oxidoreduction activities
EHI_033240	Riboflavin kinase / FAD synthetase	0.44	3.7e-13
EHI_062790	thioredoxin, putative	0.25	2.2e-09
Proteolysis
EHI_042170	aminoacyl-histidine dipeptidase	0.47	3.9e-15
EHI_169350	nonpathogenic pore-forming peptide	0.45	0.00037
Carbohydrate metabolism
EHI_165350	malate dehydrogenase	0.45	9.5e-15
Lipid metabolism
EHI_056500	START domain containing protein	0.41	4.6e-25
Cytoskeleton
EHI_039020	actobindin	0.37	6.3e-12
EHI_158570	actobindin	0.33	1.2e-13
EHI_168340	actin-binding protein, cofilin/tropomyosin	0.43	2.8e-07
EHI_186840	actin-binding protein, cofilin/tropomyosin	0.37	2.2e-13
EHI_174910	ARP2/3 complex	0.48	1.8e-08
EHI_164440	actinin-like protein	0.48	1.7e-13
Other
EHI_028930	cyst wall-specific glycoprotein Jacob	0.5	3.2e-10
EHI_136360	cyst wall-specific glyco protein Jacob	0.47	1.5e-09
EHI_069060	LIM domain protein	0.47	1.5e-07
EHI_004550	hypothetical protein	0.25	3.2e-19
EHI_013895	hypothetical protein	0.46	0.006
EHI_021360	hypothetical protein	0.41	7.6e-08
EHI_092320	hypothetical protein	0.26	1.2e-18
EHI_096420	hypothetical protein	0.49	8.2e-15
EHI_108510	hypothetical protein	0.39	2.1e-18
EHI_116040	hypothetical protein	0.49	1e-08
EHI_119260	hypothetical protein	0.42	1.1e-09
EHI_131130	hypothetical protein	0.41	1.9e-12
EHI_137940	hypothetical protein	0.47	3e-16
EHI_153540	hypothetical protein	0.49	1.2e-08
EHI_153800	hypothetical protein	0.31	4.2e-14
EHI_159660	hypothetical protein	0.48	2.6e-13
EHI_163860	hypothetical protein	0.41	4.1e-07
EHI_174970	hypothetical protein	0.17	9.9e-26
EHI_189930	hypothetical protein	0.33	9.5e-16
EHI_023410	hypothetical protein	0.44	4.6e-16
EHI_052130	hypothetical protein	0.43	3.9e-14
EHI_010570	hypothetical protein	0.43	5.9e-10
