# Supplementary material for: Identification of the Virulence Landscape Essential for Entamoeba histolytica Invasion of the Human Colon
Source: PLoS Pathog. 2013 Dec 19;9(12):e1003824. doi: 10.1371/journal.ppat.1003824 (PMC3868522; doi:10.1371/journal.ppat.1003824)
Supplement: Table S5 — Genes showing modulated expression in Rahman after contact with human colon explant compared to axenic culture growth. FC: Fold Change; BF: Bonferroni adjusted p value≤0.05. (XLS) [file ppat.1003824.s007.xls]

## Sheet: 0.5<>2
Table S5. Genes up- and down-regulated in Rahman after contact with human colon explant compared to axenic culture growth
Gene ID	Description	FC	Bonferroni
Adhesion-surface molecules
EHI_098440	Fibrinogen binding protein putative	2.11	1.4e-09
EHI_183000	Igl-2	4.05	2.4e-21
Translation-Protein Maturation
EHI_170330	RIO1 family protein	2.91	0.014
EHI_052400	translation elongation factor EF-1 alpha	2.05	0.0013
EHI_153810	RNA recognition protein	2.9	2.2e-08
Stress
EHI_101120	heat shock protein 70, mitochondrial	2.12	1.3e-10
DNA-RNA regulation
EHI_192830	DNA repair and recombination protein	2.12	1.7e-15
EHI_008130	Myb protein, SHAQKYF	2.08	1e-07
EHI_053170	RNA-binding protein	4.03	1.6e-09
EHI_121760	DNA-directed RNA polymerase II	2.09	1.5e-06
EHI_125650	PIWI	2.19	9.9e-07
EHI_030610	HECT domain and RCC1-like protein,	2.15	1e-14
Cell signalling
EHI_136200	serine/threonine protein phosphatase	2.66	2.6e-15
EHI_017600	serine/threonine protein phosphatase	2.11	2.1e-17
EHI_109570	serine/threonine protein phosphatase	3.64	2.6e-14
EHI_039850	Rho guanine nucleotide exchange factor	2.44	1.6e-07
EHI_013170	protein kinase domain containing protein	2.37	2.2e-14
EHI_118810	protein kinase domain containing protein	2.06	4.8e-13
EHI_087800	tyrosine kinase	2.68	3.6e-20
EHI_140330	protein kinase	2.82	0.018
EHI_164370	putative GTPase	2.21	0.0096
EHI_120900	EhCBP1	2.64	1.7e-09
EHI_164910	serine/threonine protein kinase	3.45	6e-24
EHI_015760	serine/threonine kinase	2.22	2.4e-20
Amino-acid metabolism
EHI_024230	cysteine synthase A	2.66	1.4e-11
EHI_159710	alanine aminotransferase	2.8	1.3e-19
Sub-cellular trafficking
EHI_045710	AP-2 complex protein	2.14	1.9e-06
Oxidoreduction activities
EHI_026480	(2r)-phospho-3-sulfolactate synthase	2.41	3.1e-13
EHI_014030	NAD(P) transhydrogenase subunit alpha	2	6.6e-06
Proteolysis
EHI_010850	cysteine proteinase, putative	2.26	0.0021
EHI_039610	CP-A7	2.35	0.0023
EHI_050570	CP-A4	2.19	3.8e-05
EHI_144040	Chitinase like protein	2.17	0.023
Carbohydrate metabolism
EHI_152880	alpha-amylase	3.19	2.5e-23
EHI_192050	UDP-glucose 4-epimerase	3.06	3.8e-14
EHI_030180	alcohol dehydrogenase 3	2.52	1.3e-14
Lipid metabolism
EHI_079300	long-chain-fatty-acid--CoA ligase	3.77	4.3e-16
EHI_080220	Niemann-Pick C1 protein	2.16	1.3e-12
EHI_152280	serine palmitoyltransferase	2.02	9.6e-10
Other
EHI_006040	hypothetical protein	2.28	1e-10
EHI_019860	hypothetical protein	3.63	5.9e-14
EHI_056680	hypothetical protein	3.85	1.8e-22
EHI_065710	hypothetical protein	2.1	1e-14
EHI_148870	hypothetical protein	2.04	2e-06
EHI_159760	hypothetical protein	2.16	4.6e-19
EHI_183410	hypothetical protein	2.36	3e-17
EHI_110740	hypothetical protein	2.08	1e-06
EHI_194180	hypothetical protein	2.17	3.7e-08
EHI_075990	hypothetical protein	2.15	0.00025
EHI_111550	hypothetical protein	2.54	6.2e-10
EHI_188000	hypothetical protein	2.48	3e-14
EHI_124620	hypothetical protein	2.2	2e-07
EHI_056670	hypothetical protein	2.69	7.8e-22
EHI_087720	hypothetical protein	2.27	0.0043
EHI_188120	hypothetical protein	2.2	0.012
EHI_111600	hypothetical protein	2.08	3.8e-15
EHI_096580	hypothetical protein	2	2.6e-17
EHI_105350	hypothetical protein	2.09	9.3e-07
EHI_197440	hypothetical protein	2.19	2.5e-06
EHI_146990	hypothetical protein	2.14	4.2e-12
EHI_115400	hypothetical protein	2.19	5.8e-05
EHI_002240	hypothetical protein	2.83	0.017
EHI_006430	hypothetical protein	2.73	0.035
EHI_116930	hypothetical protein	3.22	0.0029
EHI_059870	hypothetical protein	2.42	4.8e-13
EHI_066500	hypothetical protein	2.34	1.6e-05
EHI_080910	hypothetical protein	2.95	3.2e-05
EHI_095320	hypothetical protein	4.08	3.3e-05
EHI_111590	hypothetical protein	2.37	1.6e-16
EHI_144710	hypothetical protein	2.73	0.02
EHI_145500	hypothetical protein	3.03	0.0086
EHI_017560	hypothetical protein	2.45	0.00082
EHI_009990	hypothetical protein	2.51	0.014
EHI_188760	hypothetical protein	2.3	6.5e-09
EHI_081110	hypothetical protein	2.27	2.9e-11
Gene ID	Description	FC	Bonferroni
Adhesion-surface molecules
EHI_131360	surface antigen ariel1	0.35	0.00015
EHI_118270	amoebapore C	0.4	1.1e-10
Translation-Protein Maturation
EHI_044610	ribosome biogenesis protein NEP1	0.36	2.3e-17
EHI_099790	60S ribosomal protein L38	0.44	6.3e-05
EHI_038860	40S ribosomal protein S28	0.43	5.2e-08
EHI_021450	40S ribosomal protein S28	0.47	5.6e-12
EHI_153330	40S ribosomal protein S12	0.49	8.4e-11
EHI_112880	40S ribosomal protein S13	0.47	4e-07
EHI_182590	Ribosomal protein S30	0.4	7.3e-05
EHI_044550	Ribosomal protein S30	0.41	0.0015
EHI_147710	Ribosomal protein S30	0.39	5.4e-11
Stress
EHI_070750	ubiquitin-conjugating enzyme	0.43	3.5e-19
EHI_048700	ubiquitin-conjugating enzyme	0.49	2.5e-13
EHI_103510	ubiquitin domain protein	0.37	2.4e-10
EHI_166800	ubiquitin	0.49	0.00031
EHI_163480	90 kDa heat shock protein, putative	0.4	1.6e-14
EHI_102270	heat shock protein 90	0.38	1.6e-19
DNA-RNA regulation
EHI_122780	DNA-directed RNA polymerase subunit N	0.38	2.6e-08
EHI_076840	LSM domain containing protein	0.45	3.1e-11
EHI_093330	Helix-turn-helix protein	0.36	2.7e-08
EHI_131470	ribosome biogenesis protein Nop1	0.34	4.5e-12
EHI_068680	nucleolar phosphoprotein Nopp34	0.49	1.1e-10
EHI_087570	endoribonuclease L-PSP	0.48	2.6e-11
EHI_127160	ribonuclease	0.48	3.2e-12
EHI_051840	histone H3	0.42	2.9e-10
Cell signalling
EHI_056100	Rab family GTPase	0.49	7.4e-13
EHI_185290	Ran GTPase-activating protein	0.5	1.8e-11
EHI_148190	Ran family GTPase	0.46	7.5e-08
EHI_010020	calmodulin	0.38	5.3e-05
EHI_120360	grainin	0.38	7e-21
EHI_189960	ADP-ribosylation factor 1	0.39	2.9e-05
EHI_073480	ADP-ribosylation factor	0.5	6.5e-08
EHI_143110	acetyltransferase	0.47	2e-16
Nucleic acid metabolism
EHI_104360	nucleoside diphosphate kinase	0.38	4.2e-15
EHI_140240	deoxycytidine triphosphate deaminase	0.45	3.3e-13
EHI_130930	purine nucleoside phosphorylase	0.49	8.3e-06
Amino-acids metabolism
EHI_056920	threonine dehydratase catabolic	0.49	1.1e-11
EHI_126080	threonine dehydratase	0.39	1e-11
EHI_092390	threonine dehydratase	0.39	7.9e-12
EHI_200080	purine nucleoside phosphorylase	0.44	1.4e-17
EHI_098380	Orn/Arg/Lys decarboxylase	0.48	9.1e-13
Oxidoreduction activities
EHI_194600	molybdenum cofactor sulfurase	0.39	9.4e-22
EHI_033240	Riboflavin kinase / FAD synthetase	0.37	1.7e-16
EHI_062790	thioredoxin	0.1	1.3e-17
EHI_134740	NADPH-dependent FMN reductase	0.38	7.3e-14
EHI_067720	NADPH-dependent FMN reductase	0.4	7.4e-11
EHI_103260	NADPH-dependent FMN reductase	0.48	1.9e-09
EHI_105860	protein disulfide isomerase	0.49	1.1e-08
Proteolysis
EHI_176820	N-acetylmuraminidase	0.43	1.8e-07
Carbohydrate metabolism
EHI_006900	ribulose-phosphate 3-epimerase	0.44	2.4e-25
Lipid metabolism
EHI_056500	START protein	0.49	1e-20
Cytoskeleton
EHI_039020	actobindin	0.33	7.1e-14
EHI_158570	actobindin	0.3	8.4e-15
EHI_168340	actin-binding protein, cofilin/tropomyosin	0.42	1.1e-07
EHI_191900	cortexillin	0.45	1.7e-13
EHI_176140	profilin	0.5	3e-06
Other
EHI_076870	3-oxo-5-alpha-steroid 4-dehydrogenase	0.42	5.3e-08
EHI_111790	LIM zinc finger domain containing protein	0.37	1.2e-13
EHI_069060	LIM zinc finger domain containing protein	0.28	3e-15
EHI_067580	zinc finger protein	0.43	1.4e-20
EHI_055700	zinc finger protein	0.49	1.4e-09
EHI_056490	20 kDa antigen	0.35	2.7e-14
EHI_163860	hypothetical protein	0.21	2.8e-15
EHI_004820	hypothetical protein	0.36	1.4e-10
EHI_004550	hypothetical protein	0.37	1.2e-13
EHI_119260	hypothetical protein	0.48	3.2e-07
EHI_153540	hypothetical protein	0.43	2.8e-11
EHI_153800	hypothetical protein	0.3	2.4e-14
EHI_159660	hypothetical protein	0.42	2.9e-16
EHI_174970	hypothetical protein	0.2	6.8e-24
EHI_012430	hypothetical protein	0.43	3.9e-13
EHI_156220	hypothetical protein	0.42	1.9e-10
EHI_022900	hypothetical protein	0.4	1.5e-06
EHI_053140	hypothetical protein	0.44	1.5e-10
EHI_005970	hypothetical protein	0.48	2.4e-07
EHI_090410	hypothetical protein	0.42	2.6e-14
EHI_135090	hypothetical protein	0.43	3.4e-13
EHI_152800	hypothetical protein	0.37	4.3e-11
EHI_090380	hypothetical protein	0.47	5.1e-16
EHI_035100	hypothetical protein	0.32	7.5e-13
EHI_037440	hypothetical protein	0.5	3.7e-05
EHI_097910	hypothetical protein	0.39	3.6e-18
EHI_068290	hypothetical protein	0.34	3.2e-09
EHI_042190	hypothetical protein	0.47	1.5e-07
EHI_040390	hypothetical protein	0.47	3.4e-18
EHI_064480	hypothetical protein	0.49	4e-17
EHI_030070	hypothetical protein	0.39	0.015
EHI_023220	hypothetical protein	0.48	1e-06
EHI_194250	hypothetical protein	0.48	4.7e-13
EHI_023410	hypothetical protein	0.47	6.4e-15
EHI_046620	hypothetical protein	0.48	9.2e-07
EHI_065880	hypothetical protein	0.46	2e-09
EHI_146390	hypothetical protein	0.38	5.2e-12
EHI_013895	hypothetical protein	0.28	5.6e-09
EHI_118190	hypothetical protein	0.43	2.8e-09
