# Supplementary material for: Identification of the Virulence Landscape Essential for Entamoeba histolytica Invasion of the Human Colon
Source: PLoS Pathog. 2013 Dec 19;9(12):e1003824. doi: 10.1371/journal.ppat.1003824 (PMC3868522; doi:10.1371/journal.ppat.1003824)
Supplement: Table S6 — Genes showing modulated expression in HM1:IMSS compared to Rahman after contact with human colon explant. FC: Fold Change; BF: Bonferroni adjusted p value≤0.05. (XLS) [file ppat.1003824.s008.xls]

## Sheet: 0.5<>2
Table S6. Genes up- and down-regulated in HM1:IMSS compared to Rahman after contact with human colon explant
Gene ID	Description	FC	Bonferroni
Adhesion-surface molecules
EHI_035690	LGL-1	6.35	5.1e-30
EHI_098210	KERP1	2.05	7.9e-10
EHI_148790	LGL-5	16.23	6.5e-27
EHI_004340	serine-threonine-isoleucine rich protein	6.74	8.1e-30
EHI_012330	serine-threonine-isoleucine rich protein	2.7	1.4e-18
EHI_025700	serine-threonine-isoleucine rich protein	7.35	2.2e-35
EHI_073630	serine-threonine-isoleucine rich protein	2.54	2.7e-22
Translation-Protein Maturation
EHI_053830	Ribonucleoprotein	2	1.6e-10
EHI_006170	eukaryotic translation initiation factor 6	2.12	5.6e-08
EHI_177660	isoleucyl-tRNA synthetase	2.17	2.6e-08
EHI_126920	asparaginyl-tRNA synthetase	2.19	2.2e-10
Stress
EHI_155060	chaperone clpB, putative	3.8	1.8e-24
EHI_072140	heat shock protein 101	3.87	4.8e-19
EHI_052860	heat shock protein 70	2.01	1.2e-18
EHI_021780	heat shock protein 70, putative	3.35	1.5e-19
EHI_065320	heat shock protein 70, putative	2.17	8.8e-05
EHI_150770	heat shock protein 70, putative	5.59	2.7e-28
EHI_083410	ubiquitin	3.15	2e-13
EHI_178340	ubiquitin	2.13	0.00026
EHI_048700	ubiquitin-conjugating enzyme	2.58	2e-18
DNA-RNA regulation
EHI_070810	regulator of nonsense transcripts	7.4	1.3e-23
EHI_178520	regulator of nonsense transcripts	8.61	1e-18
EHI_110840	regulator of nonsense transcripts	4.47	3.5e-23
EHI_148970	regulator of nonsense transcripts	3.89	9.4e-18
EHI_043440	regulator of nonsense transcripts	6.36	6e-23
EHI_093330	Helix-turn-helix protein	3.39	8.1e-11
EHI_131080	DEAD/DEAH box helicase	2.43	4.4e-13
EHI_141830	RNA modification enzymes, MiaB-family	4.67	5.4e-28
Cell signalling
EHI_176700	AIG1 family protein	2.57	2.6e-17
EHI_012220	protein kinase domain containing protein	2.17	6.4e-18
EHI_069480	HEAT repeat domain containing protein	2.34	1.3e-12
EHI_117470	calmodulin	6.01	5e-26
EHI_141840	calmodulin	6.55	1.6e-21
EHI_146510	Rab family GTPase	2	1.5e-15
EHI_164900	Rab family GTPase	2.07	3.5e-13
EHI_056100	Rab family GTPase	2.05	8.5e-13
EHI_177520	Rab family GTPase	2.03	5.7e-15
EHI_177620	calcium binding family protein	2.14	7.6e-14
EHI_198330	Ras family GTPase	3.16	1.7e-09
EHI_124610	Ras family GTPase	2.86	5.6e-09
EHI_058520	Ras family GTPase	2.99	0.0022
EHI_141430	Ras family GTPase	2.01	1.6e-13
EHI_012490	ARF GTPase activating protein, putative	2.99	0.00087
EHI_119910	lipid phosphate phosphatase	3.53	5.3e-19
Nucleic acid metabolism
EHI_047750	Nucleotide-binding protein	2.67	2.8e-14
EHI_177540	thymidine kinase	2.52	8.6e-27
Sub-cellular trafficking
EHI_073420	Dopey domain protein	2.02	6.1e-10
EHI_095820	ATP-binding cassette protein	2.18	1.1e-12
EHI_095820	ABC transporter	2.31	1.2e-15
Oxidoreduction activities
EHI_138480	iron-sulfur flavoprotein	4.23	2.3e-25
EHI_134740	NADPH-dependent FMN reductase	2.03	7.3e-09
EHI_067720	NADPH-dependent FMN reductase	2.15	1.5e-14
EHI_103260	NADPH-dependent FMN reductase	2.52	6.9e-13
EHI_049620	Fe-S cluster assembly protein NifU	2.18	4.8e-06
EHI_024230	cysteine synthase A	2.57	5.2e-11
Proteolysis
EHI_008380	MP1-1	2.08	1.6e-17
EHI_168240	CP-A5	3.61	5.9e-10
EHI_179600	CP-C1-A peptidase domaine	29.37	3.8e-25
EHI_078710	probable proteasome subunit beta type 2	2.03	6.3e-14
Carbohydrate metabolism
EHI_000730	pyrophosphate-dependent phosphofructokinase	3.48	5.7e-19
EHI_039190	aldose reductase	5.99	5e-26
EHI_157010	aldose reductase	4.07	1.1e-19
EHI_098570	fructose-1,6-bisphosphate aldolase	2.09	2.2e-08
EHI_074010	starch binding protein	2.05	1.3e-10
EHI_035700	beta-amylase	2.52	7.4e-12
EHI_118440	beta-amylase	3.4	6e-16
EHI_192590	beta-amylase	16.94	5.3e-31
EHI_160670	alcohol dehydrogenase 3	4.45	8.1e-21
Cytoskeleton
EHI_158570	actobindin	2.37	1.4e-09
EHI_03902	actobindin	2.26	6.9e-09
Other
EHI_163260	copine	2.38	8.3e-23
EHI_057670	20 kDa antigen	2.22	7.3e-10
EHI_056490	20 kDa antigen	3.37	6.7e-17
EHI_013895	4F5 family protein	2.02	0.036
EHI_188600	dentin sialophospho protein precursor	3.6	1e-07
EHI_015120	leucine rich repeat protein, BspA family	2.31	1.1e-07
EHI_161300	leucine rich repeat protein, BspA family	2.05	2.1e-11
EHI_069060	LIM zinc finger domain containing protein	3.33	1.6e-14
EHI_130860	longevity-assurance family protein	2.24	0.022
EHI_134960	Skp1 family protein	2	6.8e-10
EHI_065700	hypothetical protein	2.81	1.7e-25
EHI_140740	hypothetical protein	2.73	9.3e-14
EHI_165280	hypothetical protein	3.29	1.1e-21
EHI_008420	hypothetical protein	2.44	5e-14
EHI_023330	hypothetical protein	3.51	1.8e-19
EHI_040340	hypothetical protein	2.41	1.1e-16
EHI_062960	hypothetical protein	3.39	2.2e-10
EHI_069450	hypothetical protein	2.5	1.5e-09
EHI_070680	hypothetical protein	2.64	1.2e-09
EHI_092110	hypothetical protein	4.89	0.0049
EHI_092130	hypothetical protein	2.07	8.3e-12
EHI_106800	hypothetical protein	2.09	0.00016
EHI_110710	hypothetical protein	2.39	2.6e-07
EHI_141800	hypothetical protein	3.19	1.9e-16
EHI_141810	hypothetical protein	2.56	2.8e-15
EHI_142740	hypothetical protein	2.12	1.2e-16
EHI_148610	hypothetical protein	2.04	6.9e-13
EHI_154690	hypothetical protein	3.6	5.6e-23
EHI_161870	hypothetical protein	2.09	1.7e-08
EHI_166360	hypothetical protein	9.47	6.6e-32
EHI_187790	hypothetical protein	2.07	0.0046
EHI_197520	hypothetical protein	2.1	0.00012
EHI_199660	hypothetical protein	4.02	1.4e-16
EHI_177640	hypothetical protein	2.08	1.3e-09
EHI_047630	hypothetical protein	9.46	1.3e-13
EHI_012700	hypothetical protein	4.21	5.8e-16
EHI_196510	hypothetical protein	3.08	4.1e-24
EHI_013240	hypothetical protein	2.34	5.8e-17
EHI_143430	hypothetical protein	2.31	9.7e-20
EHI_069560	hypothetical protein	2.37	9.3e-13
EHI_101400	hypothetical protein	2.11	2.6e-14
EHI_005160	hypothetical protein	2.06	2.5e-06
EHI_143070	hypothetical protein	2.24	3.5e-14
EHI_087740	hypothetical protein	4.97	3.9e-27
EHI_001780	hypothetical protein	2.02	0.00056
EHI_131560	hypothetical protein	2.11	9.4e-07
EHI_180800	hypothetical protein	2.19	1.3e-05
EHI_144390	hypothetical protein	2.33	3.2e-08
EHI_105210	hypothetical protein	2.59	8.9e-22
EHI_142370	hypothetical protein	2.17	2.8e-09
EHI_147440	hypothetical protein	2.01	8.8e-17
EHI_187800	hypothetical protein	2.36	5.9e-11
EHI_104900	hypothetical protein	2.12	2.7e-13
EHI_121060	hypothetical protein	2.19	1.1e-12
EHI_198970	hypothetical protein	3.36	1.7e-13
EHI_142670	hypothetical protein	2.96	7.9e-19
EHI_151930	hypothetical protein	3.13	5.4e-12
Gene ID	Description	FC	Bonferroni
Adhesion-surface molecules
EHI_112490	serine-rich 25 kDa antigen protein	0.469	2e-09
Translation-Protein Maturation
EHI_001990	alpha-1,3-mannosyltransferase ALG2	0.327	1.8e-24
EHI_162230	alpha-1,3-mannosyltransferase ALG2	0.36	8e-25
EHI_189960	ADP-ribosylation factor 1	0.486	0.011
EHI_153840	midasin, putative	0.412	5.2e-12
DNA-RNA regulation
EHI_086540	replication factor C subunit 4	0.404	6.4e-21
EHI_128220	5'-3' exonuclease domain containing protein	0.497	9.9e-18
EHI_153810	RNA recognition protein	0.343	2e-08
Cell Signalling
EHI_025360	14-3-3 protein 1	0.433	1.6e-16
EHI_110980	Rho guanine nucleotide exchange factor	0.356	1.8e-16
EHI_126270	Ras GTPase-activating protein	0.496	8.2e-13
EHI_162340	serine/threonine protein kinase	0.185	9.2e-23
EHI_015760	serine/threonine kinase, putative	0.436	4.3e-21
EHI_175490	dual specificity protein phosphatase	0.413	1.1e-13
EHI_034210	protein kinase domain containing protein	0.499	9.6e-12
Nucleic acid metabolism
EHI_193350	3'(2'),5'-bisphosphate nucleotidase	0.069	1.9e-17
Oxidoreduction activities
EHI_153060	acyl-CoA synthetase	0.214	5.2e-18
EHI_153410	nitroreductase family protein	0.477	6.8e-18
Proteolysis
EHI_159610	CP-A3	0.013	1.1e-35
EHI_151400	CP-A8	0.428	6.5e-22
EHI_169350	nonpathogenic pore-forming peptide	0.389	3.4e-06
EHI_199110	lysozyme, putative	0.417	1.7e-15
Carbohydrate metabolism
EHI_152880	alpha-amylase	0.336	4e-22
Lipid metabolism
EHI_025400	START domain containing protein	0.449	6.8e-19
EHI_035750	lecithin:cholesterol acyltransferase	0.416	8.1e-17
EHI_065250	Lecithin:cholesterol acyltransferase	0.029	1.3e-35
EHI_020250	lecithin:cholesterol acyltransferase	0.407	1.9e-17
EHI_079060	1-O-acylceramide synthase precursor	0.181	2.2e-26
EHI_099180	lecithin:cholesterol acyltransferase	0.092	9.9e-33
EHI_111000	fatty acid elongase	0.481	5.1e-11
EHI_127830	long-chain-fatty-acid--CoA ligase	0.466	4.9e-19
Cytoskeleton
EHI_083590	coronin	0.255	7e-14
EHI_164430	actinin-like protein	0.444	6.1e-15
Other
EHI_004550	hypothetical protein	0.404	6.3e-12
EHI_031640	hypothetical protein	0.343	1.2e-18
EHI_075990	hypothetical protein	0.488	0.0011
EHI_086380	hypothetical protein	0.278	2.8e-20
EHI_086570	hypothetical protein	0.399	4e-17
EHI_088030	hypothetical protein	0.436	5.5e-10
EHI_091350	hypothetical protein	0.478	3.9e-10
EHI_113950	hypothetical protein	0.417	5.9e-09
EHI_116930	hypothetical protein	0.207	1.5e-06
EHI_136350	hypothetical protein	0.461	1.8e-15
EHI_168840	hypothetical protein	0.457	1.6e-07
EHI_188000	hypothetical protein	0.475	4.7e-11
EHI_188120	hypothetical protein	0.259	7.8e-09
EHI_123230	hypothetical protein	0.33	7.7e-17
EHI_001180	hypothetical protein	0.471	1.6e-07
EHI_075310	hypothetical protein	0.409	4.5e-17
EHI_018150	hypothetical protein	0.455	2.1e-05
EHI_145500	hypothetical protein	0.295	0.0011
EHI_162220	hypothetical protein	0.244	2.4e-27
EHI_035820	hypothetical protein	0.439	0.0015
