# Supplementary material for: Identification of the Virulence Landscape Essential for Entamoeba histolytica Invasion of the Human Colon
Source: PLoS Pathog. 2013 Dec 19;9(12):e1003824. doi: 10.1371/journal.ppat.1003824 (PMC3868522; doi:10.1371/journal.ppat.1003824)
Supplement: Table S7 — GO term enrichment analysis. Carbohydrate metabolism related gene ontology terms are highlighted in RED. (XLS) [file ppat.1003824.s009.xls]

## Sheet: coVir_Rah.FC0.merged.OneGOPerLi
Table S7. GO Term Enrichment analysis
Carbohydrate metabolism related gene ontology terms are highlighted in RED
GO term ID	GO term description	False discovery rate	Number of genes	Gene ID
GO:0008106	alcohol dehydrogenase (NADP+) activity	0.0461497	4	EHI_023110;EHI_039190;EHI_107560;EHI_157010
GO:0004033	aldo-keto reductase (NADP) activity	0.0461497	4	EHI_023110;EHI_039190;EHI_107560;EHI_157010
GO:0004812	aminoacyl-tRNA ligase activity	0.0284571	7	EHI_009240;EHI_033680;EHI_062700;EHI_078230;EHI_110680;EHI_126920;EHI_177660
GO:0016160	amylase activity	0.0341957	5	EHI_035700;EHI_098200;EHI_118440;EHI_148800;EHI_192590
GO:0016161	beta-amylase activity	0.00227716	5	EHI_035700;EHI_098200;EHI_118440;EHI_148800;EHI_192590
GO:0003824	catalytic activity	0.0162223	234	EHI_000440;EHI_000480;EHI_000580;EHI_000660;EHI_000730;EHI_001080;EHI_004490;EHI_004990;EHI_005010;EHI_006560;EHI_006710;EHI_008380;EHI_009240;EHI_010290;EHI_011870;EHI_012010;EHI_012040;EHI_012220;EHI_012230;EHI_012290;EHI_012600;EHI_015390;EHI_020340;EHI_021780;EHI_023110;EHI_024420;EHI_024470;EHI_024490;EHI_025110;EHI_025710;EHI_026590;EHI_029560;EHI_030770;EHI_030810;EHI_030830;EHI_031360;EHI…
GO:0004175	endopeptidase activity	0.0425339	12	EHI_001080;EHI_011870;EHI_024470;EHI_042870;EHI_052140;EHI_078710;EHI_086080;EHI_090000;EHI_092280;EHI_148040;EHI_167720;EHI_168240
GO:0008752	FMN reductase activity	0.00140383	6	EHI_067720;EHI_103260;EHI_134740;EHI_138480;EHI_181710;EHI_189480
GO:0005525	GTP binding	0.0445108	43	EHI_005010;EHI_044230;EHI_048720;EHI_052150;EHI_052740;EHI_056100;EHI_058660;EHI_067850;EHI_069500;EHI_070690;EHI_082070;EHI_082230;EHI_082550;EHI_089670;EHI_096180;EHI_109120;EHI_114210;EHI_114950;EHI_117960;EHI_119300;EHI_127380;EHI_129330;EHI_129750;EHI_131170;EHI_131670;EHI_137700;EHI_141430;EHI_141560;EHI_144390;EHI_144600;EHI_146510;EHI_161030;EHI_164900;EHI_166870;EHI_176580;EHI_176700;EHI…
GO:0003924	GTPase activity	0.0495593	30	EHI_005010;EHI_044230;EHI_052150;EHI_052740;EHI_056100;EHI_058660;EHI_067850;EHI_069500;EHI_082070;EHI_082230;EHI_082550;EHI_114210;EHI_117960;EHI_127380;EHI_129330;EHI_129750;EHI_131170;EHI_131670;EHI_137700;EHI_141430;EHI_141560;EHI_144600;EHI_146510;EHI_161030;EHI_164900;EHI_177520;EHI_177550;EHI_190440;EHI_196530;EHI_198330
GO:0019001	guanyl nucleotide binding	0.0419679	43	EHI_005010;EHI_044230;EHI_048720;EHI_052150;EHI_052740;EHI_056100;EHI_058660;EHI_067850;EHI_069500;EHI_070690;EHI_082070;EHI_082230;EHI_082550;EHI_089670;EHI_096180;EHI_109120;EHI_114210;EHI_114950;EHI_117960;EHI_119300;EHI_127380;EHI_129330;EHI_129750;EHI_131170;EHI_131670;EHI_137700;EHI_141430;EHI_141560;EHI_144390;EHI_144600;EHI_146510;EHI_161030;EHI_164900;EHI_166870;EHI_176580;EHI_176700;EHI…
GO:0032561	guanyl ribonucleotide binding	0.0445108	43	EHI_005010;EHI_044230;EHI_048720;EHI_052150;EHI_052740;EHI_056100;EHI_058660;EHI_067850;EHI_069500;EHI_070690;EHI_082070;EHI_082230;EHI_082550;EHI_089670;EHI_096180;EHI_109120;EHI_114210;EHI_114950;EHI_117960;EHI_119300;EHI_127380;EHI_129330;EHI_129750;EHI_131170;EHI_131670;EHI_137700;EHI_141430;EHI_141560;EHI_144390;EHI_144600;EHI_146510;EHI_161030;EHI_164900;EHI_166870;EHI_176580;EHI_176700;EHI…
GO:0016876	ligase activity, forming aminoacyl-tRNA and related compounds	0.0284571	7	EHI_009240;EHI_033680;EHI_062700;EHI_078230;EHI_110680;EHI_126920;EHI_177660
GO:0016875	ligase activity, forming carbon-oxygen bonds	0.0284571	7	EHI_009240;EHI_033680;EHI_062700;EHI_078230;EHI_110680;EHI_126920;EHI_177660
GO:0016491	oxidoreductase activity	0	39	EHI_004490;EHI_006560;EHI_015390;EHI_021780;EHI_023110;EHI_025710;EHI_026590;EHI_030810;EHI_039190;EHI_052860;EHI_065320;EHI_067720;EHI_067860;EHI_071590;EHI_085050;EHI_088020;EHI_103260;EHI_107560;EHI_108130;EHI_123390;EHI_130160;EHI_131880;EHI_133950;EHI_134740;EHI_138480;EHI_141830;EHI_145840;EHI_146380;EHI_150490;EHI_150770;EHI_155490;EHI_157010;EHI_159860;EHI_160940;EHI_166490;EHI_181710;EHI…
GO:0016645	oxidoreductase activity, acting on the CH-NH group of donors	0.00105006	7	EHI_067720;EHI_103260;EHI_134740;EHI_138480;EHI_181710;EHI_189480;EHI_198610
GO:0016646	oxidoreductase activity, acting on the CH-NH group of donors, NAD or NADP as acceptor	0.00105006	7	EHI_067720;EHI_103260;EHI_134740;EHI_138480;EHI_181710;EHI_189480;EHI_198610
GO:0008146	sulfotransferase activity	0.0339175	4	EHI_092490;EHI_114190;EHI_140740;EHI_197340
GO:0004298	threonine-type endopeptidase activity	0.00143305	8	EHI_011870;EHI_024470;EHI_052140;EHI_078710;EHI_086080;EHI_090000;EHI_148040;EHI_167720
GO:0070003	threonine-type peptidase activity	0.00143305	8	EHI_011870;EHI_024470;EHI_052140;EHI_078710;EHI_086080;EHI_090000;EHI_148040;EHI_167720
GO:0016782	transferase activity, transferring sulfur-containing groups	0.0073019	5	EHI_092490;EHI_114190;EHI_136380;EHI_140740;EHI_197340
GO:0016020	membrane	0.000626391	78	EHI_000660;EHI_005010;EHI_006890;EHI_008030;EHI_008110;EHI_012500;EHI_022890;EHI_024490;EHI_030830;EHI_035970;EHI_038990;EHI_042580;EHI_042870;EHI_052150;EHI_054260;EHI_056100;EHI_058660;EHI_063000;EHI_067850;EHI_069430;EHI_069500;EHI_069630;EHI_072050;EHI_075690;EHI_078310;EHI_082070;EHI_082230;EHI_082550;EHI_086210;EHI_092110;EHI_092140;EHI_095820;EHI_100280;EHI_100340;EHI_114210;EHI_117960;EHI…
GO:0000502	proteasome complex	0	10	EHI_011870;EHI_024470;EHI_052140;EHI_054230;EHI_078710;EHI_086080;EHI_090000;EHI_148040;EHI_167720;EHI_179970
GO:0005839	proteasome core complex	0.000500386	8	EHI_011870;EHI_024470;EHI_052140;EHI_078710;EHI_086080;EHI_090000;EHI_148040;EHI_167720
GO:0043038	amino acid activation	0.0118398	7	EHI_009240;EHI_033680;EHI_062700;EHI_078230;EHI_110680;EHI_126920;EHI_177660
GO:0016052	carbohydrate catabolic process	0.0233958	8	EHI_000730;EHI_035700;EHI_047730;EHI_098200;EHI_098570;EHI_118440;EHI_148800;EHI_192590
GO:0005975	carbohydrate metabolic process	0.0024871	24	EHI_000660;EHI_000730;EHI_012010;EHI_012230;EHI_029560;EHI_030810;EHI_035700;EHI_042580;EHI_047730;EHI_054260;EHI_067860;EHI_069430;EHI_084680;EHI_093950;EHI_094090;EHI_094100;EHI_098200;EHI_098570;EHI_110120;EHI_118440;EHI_132040;EHI_148800;EHI_155600;EHI_192590
GO:0019752	carboxylic acid metabolic process	0.00272481	18	EHI_009240;EHI_030810;EHI_033680;EHI_062700;EHI_067860;EHI_078230;EHI_082530;EHI_098350;EHI_110680;EHI_118150;EHI_126920;EHI_132030;EHI_136380;EHI_156710;EHI_158240;EHI_160930;EHI_177660;EHI_178490
GO:0009056	catabolic process	0	57	EHI_000730;EHI_005010;EHI_011870;EHI_012290;EHI_024420;EHI_024470;EHI_035700;EHI_047730;EHI_052140;EHI_052150;EHI_056100;EHI_058660;EHI_065310;EHI_067850;EHI_069260;EHI_069500;EHI_078710;EHI_082070;EHI_082230;EHI_082550;EHI_086080;EHI_090000;EHI_098200;EHI_098350;EHI_098570;EHI_114210;EHI_117960;EHI_118150;EHI_118440;EHI_119600;EHI_127380;EHI_129330;EHI_129750;EHI_131170;EHI_134960;EHI_137700;EHI…
GO:0006520	cellular amino acid metabolic process	0.0354417	12	EHI_009240;EHI_033680;EHI_062700;EHI_078230;EHI_098350;EHI_110680;EHI_118150;EHI_126920;EHI_136380;EHI_160930;EHI_177660;EHI_178490
GO:0044248	cellular catabolic process	0.00857323	46	EHI_005010;EHI_011870;EHI_012290;EHI_024420;EHI_024470;EHI_052140;EHI_052150;EHI_056100;EHI_058660;EHI_065310;EHI_067850;EHI_069260;EHI_069500;EHI_078710;EHI_082070;EHI_082230;EHI_082550;EHI_086080;EHI_090000;EHI_114210;EHI_117960;EHI_118150;EHI_119600;EHI_127380;EHI_129330;EHI_129750;EHI_131170;EHI_134960;EHI_137700;EHI_141430;EHI_141560;EHI_144600;EHI_146510;EHI_148040;EHI_148160;EHI_152100;EHI…
GO:0042180	cellular ketone metabolic process	0.00250567	18	EHI_009240;EHI_030810;EHI_033680;EHI_062700;EHI_067860;EHI_078230;EHI_082530;EHI_098350;EHI_110680;EHI_118150;EHI_126920;EHI_132030;EHI_136380;EHI_156710;EHI_158240;EHI_160930;EHI_177660;EHI_178490
GO:0044265	cellular macromolecule catabolic process	0.00449871	15	EHI_011870;EHI_012290;EHI_024470;EHI_052140;EHI_065310;EHI_078710;EHI_086080;EHI_090000;EHI_119600;EHI_134960;EHI_148040;EHI_148160;EHI_152100;EHI_167720;EHI_179950
GO:0044257	cellular protein catabolic process	0.0042655	15	EHI_011870;EHI_012290;EHI_024470;EHI_052140;EHI_065310;EHI_078710;EHI_086080;EHI_090000;EHI_119600;EHI_134960;EHI_148040;EHI_148160;EHI_152100;EHI_167720;EHI_179950
GO:0009057	macromolecule catabolic process	0	22	EHI_011870;EHI_012290;EHI_024470;EHI_035700;EHI_052140;EHI_065310;EHI_078710;EHI_086080;EHI_090000;EHI_098200;EHI_118440;EHI_119600;EHI_134960;EHI_148040;EHI_148160;EHI_148800;EHI_152100;EHI_167720;EHI_179950;EHI_179970;EHI_180350;EHI_192590
GO:0008152	metabolic process	0.00889925	210	EHI_000440;EHI_000480;EHI_000580;EHI_000660;EHI_000700;EHI_000730;EHI_001080;EHI_001780;EHI_004490;EHI_005010;EHI_008380;EHI_009240;EHI_009620;EHI_011250;EHI_011870;EHI_012010;EHI_012040;EHI_012220;EHI_012230;EHI_012290;EHI_013250;EHI_013550;EHI_020340;EHI_023110;EHI_023230;EHI_023400;EHI_024420;EHI_024470;EHI_024490;EHI_029560;EHI_030810;EHI_030830;EHI_031360;EHI_032470;EHI_033240;EHI_033680;EHI…
GO:0043632	modification-dependent macromolecule catabolic process	0.0042655	15	EHI_011870;EHI_012290;EHI_024470;EHI_052140;EHI_065310;EHI_078710;EHI_086080;EHI_090000;EHI_119600;EHI_134960;EHI_148040;EHI_148160;EHI_152100;EHI_167720;EHI_179950
GO:0019941	modification-dependent protein catabolic process	0.0042655	15	EHI_011870;EHI_012290;EHI_024470;EHI_052140;EHI_065310;EHI_078710;EHI_086080;EHI_090000;EHI_119600;EHI_134960;EHI_148040;EHI_148160;EHI_152100;EHI_167720;EHI_179950
GO:0051169	nuclear transport	0.0463792	18	EHI_005010;EHI_056100;EHI_067850;EHI_069500;EHI_082070;EHI_117960;EHI_127380;EHI_129750;EHI_131170;EHI_137700;EHI_146510;EHI_161030;EHI_164900;EHI_177520;EHI_177550;EHI_190440;EHI_196530;EHI_198330
GO:0006913	nucleocytoplasmic transport	0.0463792	18	EHI_005010;EHI_056100;EHI_067850;EHI_069500;EHI_082070;EHI_117960;EHI_127380;EHI_129750;EHI_131170;EHI_137700;EHI_146510;EHI_161030;EHI_164900;EHI_177520;EHI_177550;EHI_190440;EHI_196530;EHI_198330
GO:0006082	organic acid metabolic process	0.00336426	18	EHI_009240;EHI_030810;EHI_033680;EHI_062700;EHI_067860;EHI_078230;EHI_082530;EHI_098350;EHI_110680;EHI_118150;EHI_126920;EHI_132030;EHI_136380;EHI_156710;EHI_158240;EHI_160930;EHI_177660;EHI_178490
GO:0043436	oxoacid metabolic process	0.00272481	18	EHI_009240;EHI_030810;EHI_033680;EHI_062700;EHI_067860;EHI_078230;EHI_082530;EHI_098350;EHI_110680;EHI_118150;EHI_126920;EHI_132030;EHI_136380;EHI_156710;EHI_158240;EHI_160930;EHI_177660;EHI_178490
GO:0000272	polysaccharide catabolic process	0.00804308	5	EHI_035700;EHI_098200;EHI_118440;EHI_148800;EHI_192590
GO:0005976	polysaccharide metabolic process	0.0128839	6	EHI_035700;EHI_054260;EHI_098200;EHI_118440;EHI_148800;EHI_192590
GO:0044238	primary metabolic process	0.0149663	186	EHI_000480;EHI_000580;EHI_000660;EHI_000700;EHI_000730;EHI_001080;EHI_001780;EHI_005010;EHI_008380;EHI_009240;EHI_009620;EHI_011250;EHI_011870;EHI_012010;EHI_012040;EHI_012220;EHI_012230;EHI_012290;EHI_013250;EHI_013550;EHI_020340;EHI_023230;EHI_023400;EHI_024420;EHI_024470;EHI_024490;EHI_029560;EHI_030810;EHI_030830;EHI_031360;EHI_032470;EHI_033680;EHI_034560;EHI_035700;EHI_042580;EHI_042870;EHI…
GO:0030163	protein catabolic process	0.00235738	17	EHI_011870;EHI_012290;EHI_024470;EHI_052140;EHI_065310;EHI_078710;EHI_086080;EHI_090000;EHI_119600;EHI_134960;EHI_148040;EHI_148160;EHI_152100;EHI_167720;EHI_179950;EHI_179970;EHI_180350
GO:0051603	proteolysis involved in cellular protein catabolic process	0.0042655	15	EHI_011870;EHI_012290;EHI_024470;EHI_052140;EHI_065310;EHI_078710;EHI_086080;EHI_090000;EHI_119600;EHI_134960;EHI_148040;EHI_148160;EHI_152100;EHI_167720;EHI_179950
GO:0044281	small molecule metabolic process	0.00213065	59	EHI_004490;EHI_005010;EHI_009240;EHI_024420;EHI_030810;EHI_030830;EHI_033240;EHI_033680;EHI_034560;EHI_048740;EHI_052150;EHI_056100;EHI_058660;EHI_062700;EHI_067850;EHI_067860;EHI_069260;EHI_069500;EHI_078230;EHI_082070;EHI_082230;EHI_082530;EHI_082550;EHI_098350;EHI_110680;EHI_114210;EHI_117960;EHI_118150;EHI_118910;EHI_126920;EHI_127380;EHI_129330;EHI_129750;EHI_131170;EHI_132030;EHI_136220;EHI…
GO:0043039	tRNA aminoacylation	0.0118398	7	EHI_009240;EHI_033680;EHI_062700;EHI_078230;EHI_110680;EHI_126920;EHI_177660
GO:0006418	tRNA aminoacylation for protein translation	0.0118398	7	EHI_009240;EHI_033680;EHI_062700;EHI_078230;EHI_110680;EHI_126920;EHI_177660
GO:0006511	ubiquitin-dependent protein catabolic process	0.0042655	15	EHI_011870;EHI_012290;EHI_024470;EHI_052140;EHI_065310;EHI_078710;EHI_086080;EHI_090000;EHI_119600;EHI_134960;EHI_148040;EHI_148160;EHI_152100;EHI_167720;EHI_179950
