# Supplementary material for: Identification of the Virulence Landscape Essential for Entamoeba histolytica Invasion of the Human Colon
Source: PLoS Pathog. 2013 Dec 19;9(12):e1003824. doi: 10.1371/journal.ppat.1003824 (PMC3868522; doi:10.1371/journal.ppat.1003824)
Supplement: Table S8 — GSEA analysis of the KEGG pathway. Carbohydrate metabolism related gene ontology terms are highlighted in RED. (XLS) [file ppat.1003824.s010.xls]

## Sheet: gsea_report_for_na_pos_13800398
Table S8. GSEA analysis of the KEGG pathway.
Carbohydrate metabolism related gene ontology terms are highlighted in RED
KEGG pathway name and ID	Number of genes	normalized enrichment score	false discovery rate
GLYCOLYSIS_GLUCONEOGENESIS_EHI00010	20	1.8185	0.0307032
PROTEASOME_EHI03050	30	1.7742	0.0271162
PROTEIN_PROCESSING_IN_ENDOPLASMIC_RETICULUM_EHI04141	63	1.72315	0.0378195
AMOEBIASIS_EHI05146	38	1.67916	0.0491373
FRUCTOSE_AND_MANNOSE_METABOLISM_EHI00051	13	1.63118	0.0671457
SNARE_INTERACTIONS_IN_VESICULAR_TRANSPORT_EHI04130	17	1.62683	0.0577812
AMINOACYL_TRNA_BIOSYNTHESIS_EUKARYOTES_EHI_M00359	15	1.60697	0.0602664
AMINOACYL_TRNA_BIOSYNTHESIS_EHI00970	15	1.58632	0.0616741
PROTEASOME_20S_CORE_PARTICLE_EHI_M00340	13	1.51002	0.10184
ENDOCYTOSIS_EHI04144	35	1.42315	0.174528
