# Supplementary material for: Identification of the Virulence Landscape Essential for Entamoeba histolytica Invasion of the Human Colon
Source: PLoS Pathog. 2013 Dec 19;9(12):e1003824. doi: 10.1371/journal.ppat.1003824 (PMC3868522; doi:10.1371/journal.ppat.1003824)
Supplement: Table S9 — Genes significantly up-regulated in HM1:IMSS with a fold change lower than two. FC: Fold Change; BF: Bonferroni adjusted p value≤0.05. (XLS) [file ppat.1003824.s011.xls]

## Sheet: Feuil1
Table S9. Genes significantly up-regulated in HM1:IMSS with a fold change lower than two
		Culture		Colon
		HM1:IMSS / Rahman		HM1:IMSS / Rahman		HM1:IMSS colon / HM1:IMSS culture
Gene ID	Description	FC	Bonferroni	FC	Bonferroni	FC	Bonferroni
EHI_094090	aldose 1-epimerase	1.38	2.4e-06	1.38	1.8e-06	1.49	3.6e-09
EHI_110120	phosphoglucomutase	1.51	1.7e-09	1.35	2.8e-05
EHI_084950	phosphoglucomutase/phosphomannomutase	1.19	0.045
EHI_072240	glucose-6-phosphate isomerase			1.65	1.3e-08
EHI_047730	glucose-6-phosphate isomerase			1.7	2.2e-10
EHI_056480	triosephosphate isomerase			1.88	8.4e-12
EHI_129820	phosphoglycerate mutase family protein					1.19	0.047
EHI_093870	phosphoglycerate mutase family protein	1.34	6.2e-13
EHI_165800	phosphoglycerate mutase family protein	1.35	1.2e-05	1.38	1.1e-06
EHI_138380	glycogen phosphorylase	1.38	2.9e-05
EHI_000440	UDP-glucose pyrophosphorylase	1.58	1.4e-12	1.28	0.00023
EHI_085980	glycosyltransferase			1.69	4.8e-12
EHI_093950	glycosyltransferase			1.32	0.0016
EHI_094100	galactokinase	1.54	9.9e-10	1.3	0.0015
EHI_098420	pyruvate kinase	1.5	0.0014
EHI_054260	dolichol monophosphate mannose synthase			1.35	5e-07
EHI_042580	dolychil-diphosphooligosaccharide-glycosyltransferase			1.52	0.0098
EHI_045470	dolychil-diphosphooligosaccharide-glycosyltransferase	1.23	0.00066
EHI_069430	dolychil-diphosphooligosaccharide-glycotransferase	1.51	5.4e-06	1.49	2e-05
EHI_028900	dolychil-diphosphooligosaccharide-glycotransferase	1.3	3.1e-09
EHI_067860	malate dehydrogenase	1.59	3.5e-06	1.37	1.7e-08
EHI_030810	malate dehydrogenase,cytoplasmic	1.49	5.4e-07	1.52	1.2e-07
EHI_157020	maltose O-acetyltransferase	1.31	0.041
EHI_038160	1,4-alpha-glucan branching enzyme	1.42	0.0031
EHI_106090	1,4-alpha-glucan branching enzyme	1.42	0.00019
EHI_084680	4-alpha-glucanotransferase			1.36	1.3e-06
EHI_029560	fructose-6-phosphate aminotransferase			1.41	3.3e-06
EHI_198550	glucosamine 6-phosphate N-acetyltransferase					1.4	3.9e-05
EHI_080280	glucosamine 6-phosphate N-acetyltransferase					1.56	1.1e-14
EHI_170020	beta-galactosidase					1.22	0.013
EHI_148130	beta-N-acetylhexosaminidase, alpha subunit					1.76	5.5e-10
EHI_012010	beta-N-acetylhexosaminidase	1.43	2.5e-08	1.5	4e-10
EHI_093950	alpha-1,2-mannosyltransferase alg11	1.38	4.7e-05	1.32	0.0016
EHI_069630	CDP-diacylglycerol--inositol3-phosphatidyltransferase			1.53	5.6e-10
EHI_129320	diacylglycerol kinase			1.19	0.0077
EHI_106090	starch branching enzyme	1.42	0.00019
EHI_012010	beta-N-acetylhexosaminidase	1.43	2.5e-08	1.5	4e-10
EHI_098200	beta-amylase	1.38	6.7e-06	1.32	0.00036
EHI_148800	beta-amylase	1.27	0.0048	1.64	1.7e-12
